# Supplementary material for: Management Concepts of Bisphosphonate-Related Atypical Femoral Fractures
Source: J Clin Med. 2025 Apr 21;14(8):2858. doi: 10.3390/jcm14082858 (PMC12027697; doi:10.3390/jcm14082858)
Supplement: Supplementary file 1 [file jcm-14-02858-s001.zip]

Archive with 2 entries (2 files):
- Consent form.pdf
- Information Leaflet.pdf
